# Supplementary material for: Genetic signature of differentiated thyroid carcinoma susceptibility: a machine learning approach
Source: Eur Thyroid J. 2022 Aug 17;11(5):e220058. doi: 10.1530/ETJ-22-0058 (PMC9513665; doi:10.1530/ETJ-22-0058)
Supplement: Supplementary table S1. List of SNPs associated to DTC in different world populations (p<0.05). [file supplementary_table_1.xlsx]

## Sheet: DTC SNPs from literature
Supplementary table S1. List of SNPs associated to DTC in different world populations (p<0.05).
Gene	SNP ID	Article		Population	Geographic area
		Autors	Journal
MET	rs1621	Ning et al.	Int J Endocrinol. 2015;2015:405217	Chinese	China
IL18R1	rs1420106	Chung et al.	Exp Clin Endocrinol Diabetes. 2015 Nov;123(10):598-603.	Korean	Korea
IL-18	rs549908 rs360717 rs187238	Chung et al.	Exp Clin Endocrinol Diabetes. 2015 Nov;123(10):598-603.	Korean	Korea
MIRLET7F1 promoter	rs10877887	Wang et al.	Medicine (Baltimore). 2015 Oct;94(43):e1879.	Chinese	China
miR-34b/c	rs4938723	Chen et al.	Medicine (Baltimore). 2015 Sep;94(38):e1536.	Chinese	China
TP53	rs1042522	Wang et al. Wu et al. Akulevich et al.	Tumour Biol. 2014 Mar;35(3):2723-8. Tumour Biol. 2014 Jan;35(1):561-5. Endocr Relat Cancer. 2009 Jun;16(2):491-503.	Chinese Meta-analysis (several ethnic groups) Caucasians	China Various Ukraine
FOXE1	rs894673 rs1867277 rs3758249 rs907577 rs3021526 rs907580 rs10119760 rs704839 rs1443434	Somuncu et al. Bullock et al. Kang et al. Landa et al.	Int J Clin Exp Pathol. 2015 Oct 1 J Clin Endocrinol Metab. 2012 Sep;97(9):E1814-9. Tumour Biol. 2014 Jul PLoS Genet. 2009 Sep;5(9):e1000637.	Wellcome Trust Case Control Consortium samples Spanish	China UK Meta-analysis Spain
BRAF	rs3748093 rs17161747 rs1042179	Jiang et al. Zhang et al.	Clin Endocrinol (Oxf). 2016 Mar;84(3):431-7. Thyroid. 2013 Jan;23(1):38-44.	Chinese Chinese	China China
FAS	rs1571013 rs1800682 rs1468063	Eun et al.	Auris Nasus Larynx. 2015 Aug;42(4):326-31.	Korean	Korea
FADD	rs10898853	Eun et al.	Eur Surg Res. 2014;52(1-2):1-7.	Korean	Korea
mir-149-5p	rs2292832	Wei et al.	Int J Mol Sci. 2014 Nov 14;15(11):20968-81.		China
ATM	rs373759 rs664143 rs4585 rs1801516	Song et al. Gu et al. Damiola et al.	Environ Mol Mutagen. 2015 Jan Endocrine. 2014 Apr;45(3):454-61. Int J Cancer. 2014 Apr 1	korean	Korea Belarus
CHEK2 BRCA1	rs17879961 rs16941	Wójcicka et al.	Genes Chromosomes Cancer. 2014 Jun	Polish	Poland
IL10	rs1800896	Çil et al. Erdogan et al.	Mol Biol Rep. 2014 May;41(5):3091-7. J Endocrinol Invest. 2008 Sep;31(9):750-4.	Turkish Turkish	Turkey Turkey
CCL5	rs2107538	Kwon et al.	J Invest Surg. 2013 Dec;26(6):319-24.	Korea	Korea
OPN	rs11730582	Mu et al.	Cell Physiol Biochem. 2013;32(1):171-9.	Chinese	China
PTCSC3/FOXE1	rs965513 rs944289 rs966423 rs2439302	Wang et al. Penna-Martinez et al. Liyanarachchi et al. Jones et al. Gudmundsson et al.	J Med Genet. 2013 Oct;50(10):689-95. Thyroid. 2014 May;24(5):845-51. Thyroid. 2013 Dec;23(12):1532-40. J Med Genet. 2012 Mar;49(3):158-63. Nat Genet. 2012 Jan 22;44(3):319-22.	Chinese German-Caucasian American, Polish Several ethnic groups Icelandic, Dutch, Americans, Spanish	China Germany Ohio (USA), Poland Various Iceland, Holland, USA, Spain
SERPINA5	rs6115 rs6112	Brenner et al.	PLoS One. 2013;8(3):e57243.
IL22	rs2227485	Eun et al.	J Endocrinol Invest. 2013 Sep;36(8):584-7.		Korea
BIRC5	rs2071214	Wang et al.	Pathol Res Pract. 2013 Mar;209(3):151-4.	China	China
IL1B	rs1143627 rs3136558 rs1143633 rs1143643	Ban et al.	Immunol Invest. 2012;41(8):888-905.	Korean	Korea
TLR10	rs11466653	Kim et al.	Endocrine. 2013 Feb;43(1):161-9.	Korean	Korea
TLR2	rs3804099 rs3804100	Kim et al.	J Korean Med Sci. 2012 Nov;27(11):1333-8.	Korean	Korea
CAPZB	rs12045440	Feng et al.	Int J Endocrinol. 2015;2015:250542.	Chinese	China
NFKB1	rs28362491	Wang et al.	Genet Test Mol Biomarkers. 2015 Mar;19(3):167-71.	Chinese	China
XRCC3	rs861539	Wenying et al.	Med Sci Monit. 2015; 21: 3978–3985.	Mata-analysis (several ethnic groups)	Various
CASC8/CCAT2	rs6983267	Li et al.	Med Sci Monit. 2016 Jun 2;22:1866-71.	Mata-analysis (several ethnic groups)	Various
ERBB2	rs1136201	Riaz et al. Rebaï	Arch Iran Med. 2016 Jun;19(6):430-8 Genet Test Mol Biomarkers. 2009 Dec;13(6):779-84.	African-American, Caucasian Tunisian	Various Tunisia
TERT	rs2736100	Ge et al.	Sci Rep. 2016 May 17;6:26037.	Various	Various
MTHFR	rs1801133	Zara-Lopes et al. Yang et al.	Genet Mol Res. 2016 May 9;15(2). Eur Rev Med Pharmacol Sci. 2014;18(15):2097-101.	Various Chinese	Various China
AXIN2	rs11655966 rs3923086 rs7591	Liu et al.	Iran Red Crescent Med J. 2016 Jan 1;18(2):e20960	Chinese	China
HABP2	rs7080536	Bohórquez et al. Sahasrabudhe et al.	Endocr Connect. 2016 May;5(3):123-7. J Clin Endocrinol Metab. 2015 Dec 21:jc20153928.	Caucasian (but not Hispanics)	British Isles
miR-146a miR-680 miR-933 miR-149	rs2910164 rs4919510 rs79402775 rs2292832	Dong et al. Jazdzewski et al.	Int J Clin Exp Pathol. 2015; 8(10): 13450–13457. Proc Natl Acad Sci U S A. 2008 May 20;105(20):7269-74.	Han Chinese Finnish, Polish, Americans	China Finland, Poland, USA
MSH3	rs26279	Miao et al.	Int J Clin Exp Pathol. 2015 Sep 1;8(9):11060-7.	Mata-analysis (several ethnic groups)	Various
promoter regions of let-7	rs10877887 rs13293512	Wang et al.	Medicine (Baltimore). 2015 Oct;94(43):e1879.	Asian
FTO	rs8050136	Zhao et al.	Fam Cancer. 2016 Jan;15(1):145-53.	Meta-analysis (several ethnic groups)	Various
locus 8q24	rs6983267	Sahasrabudhe et al.	Endocr Relat Cancer. 2015 Oct;22(5):841-9.	British Isles, Colombia and Japan
sodium iodide symporter (NIS)	rs4808708 rs4808709 rs7250346	Al-Rasheed et al.	Gene. 2015 Nov 10;572(2):163-8.
IL-18	rs360717	Abdolahi et al.	Endocrine. 2015 Dec;50(3):698-707	Iranian (protective effect from PTC)	Iran
IL-27	rs153109	Zhang et al.	Tumour Biol. 2015 Sep;36(10):8207-11.	Chinese	China
FOXE1	rs71369530	Pereda et al.	BMC Genet. 2015 Mar 1;16:22. doi: 10.1186/s12863-015-0180-5.	Cuban (confirmed in Japanese and European)	Cuba
FOXE1	rs7028661 rs7037324 rs2997312 rs10788123 rs1254167 rs4075570	Mancikova et al. Zhu et al.	Int J Cancer. 2015 Oct 15;137(8):1870-8. PLoS One. 2014 Jan 29;9(1):e87332.	Southern European Various	Various
FOXE1	rs965513	Maillard et al. He et al.	PLoS One. 2015 Apr 7;10(4):e0123700 J Clin Endocrinol Metab. 2015 Jan;100(1):E164-72.	French Polynesian population Chinese	Polinesia China
TP53	rs1042522	Khan et al.	Cancer Biomark. 2015;15(4):459-65.	Kashmir Valley people	Kashmir Valley
FAS	rs1571013 rs1800682 rs1468063	Eun et al.	Auris Nasus Larynx. 2015 Aug;42(4):326-31.
MTHFR	rs1801133	Niu et al.	Dis Markers. 2015;2015:681313.	Mata-analysis (several ethnic groups)	Various
GALNTL FOXA2	rs7935113 rs1203952	Figlioli et al.	Sci Rep. 2015 Mar 10;5:8922.	Italians	Italy
POU5F1B	rs6983267	Rogounovitch et al.	Thyroid. 2015 Mar;25(3):333-40.	Japanese	Japan
GNB3	rs5443	Wang and Zhang Sheu et al.	J BUON. 2014 Oct-Dec;19(4):1092-5. J Pathol. 2007 Jan;211(1):60-6.	Mata-analysis (several ethnic groups) German	Various Germany
IL17A IL17RA IL17RB	rs2275913 rs4819554 rs1025689	Lee et al.	Cytokine. 2015 Feb;71(2):283-8.	Korean	Korea
ATM	rs189037 rs1800057 rs1800054 rs4986761 rs228589 rs664677 rs609429	Gu et al. Xu et al. Akulevich et al.	Int J Endocrinol. 2014;2014:370825. J Clin Endocrinol Metab. 2012 Jun;97(6):1913-21. Endocr Relat Cancer. 2009 Jun;16(2):491-503.	Chinese Several ethnic groups Caucasians	Northern China Brazil, Texas (USA) Ukraine
mir-3144 mir-608 mir-933 mir-449b mir-933 mir-608	rs67106263 rs4919510 rs10061133 rs79402775	Wei et al.	Endocrine. 2015 Jun;49(2):436-44.	Chinese	China
RET	rs1800861 rs1800862 rs1800863 rs3026782 rs1799939 rs1800858 rs74799832 rs77724903	Khan et al. Santos et al. Huang and Yang Lantieri et al. Elisei et al. Ceolin et al. Vaclavikova Rotondi et al. Fugazzola et al.	J Cell Biochem. 2015 Aug;116(8):1712-8. PLoS One. 2014 Oct 17;9(10):e109822. Int J Clin Exp Pathol. 2015 May 1;8(5):5793-7. Int J Cancer. 2013 Jun 15;132(12):2808-19. J Clin Endocrinol Metab. 2004 Jul;89(7):3579-84. Int J Mol Sci. 2012;13(1):221-39. Endocrine. 2009 Dec;36(3):419-24. J Endocrinol Invest. 2009 Feb;32(2):115-8. Clin Endocrinol (Oxf). 2008 Sep;69(3):418-25.	Northern Indian Portuguese Chinese Meta-analysis (several ethnic groups) Italians Review paper Czech Italians Italians	North India Portugal China Various Italy Review paper Czech Republic Italy Italy
KRAS	rs712	Jin et al.	Med Oncol. 2014 Oct;31(10):221.	Chinese	China
CCND1	rs603965	Aytekin et al.	Asian Pac J Cancer Prev. 2014	Turkish	Turkey
BATF DHX35 ARSB SPATA13	rs10136427 rs7267944 rs13184587 rs1220597	Figlioli et al.	J Clin Endocrinol Metab. 2014 Oct;99(10):E2084-92.	Italian, Polish, Spanish	Italy, Poland, Spain
XKR4 FOXE1	rs2622590 rs925489	Zhan et al.	Hum Mol Genet. 2014 Oct 15;23(20):5505-17.	Chinese	China
BRAF/RET	rs116909374 rs113488022 rs121913364	Guo et al. Gudmundsson et al. Fugazzola et al. Castro et al.	Cancer Med. 2014 Jun;3(3):731-5. Nat Genet. 2012 Jan 22;44(3):319-22. Endocr Relat Cancer. 2006 Jun;13(2):455-64. J Clin Endocrinol Metab. 2006 Jan;91(1):213-20.	Various Icelandic, Dutch, Americans, Spanish Italians	Various Iceland, Holland, USA, Spain Italy
FOSL-2 promoter	rs925255	Kim et al.	Clin Exp Otorhinolaryngol. 2014 Mar;7(1):42-6.	Korean	Korea
XRCC1	rs25489 rs25487 rs1799782	Wang and Ai Hu et al. Qian et al. Ho et al.	Tumour Biol. 2014 May;35(5):4791-7. Gene. 2013 Oct 10;528(2):67-73. Asian Pac J Cancer Prev. 2012;13(12):6385-90. Thyroid. 2009 Feb;19(2):129-35.	Meta-analysis (several ethnic groups) Meta-analysis (several ethnic groups) Meta-analysis (several ethnic groups)	Various Various Various USA
IL1A	rs3783553	Gao et al.	Tumour Biol. 2014 Apr;35(4):3861-5.	Chinese	China
NKX2-1	rs944289	Ai et al.	Front Med. 2014 Mar;8(1):113-7.	Han Chinese	Northern China
IL-21	rs12508721	Xiao et al.	Gene. 2014 Mar 1;537(1):15-9.	Chinese	China
PAX8 STK17B	rs4848323 rs1378624	Landa et al.	PLoS One. 2013 Sep 23;8(9):e74765.	Spanish	Spain
genomic region 8q24	rs10808556 rs1447295	Cipollini et al.	Cancer Epidemiol Biomarkers Prev. 2013 Nov;22(11):2121-5.	Central-Southern Italian	Italy
CCNH ERCC5 XPC	rs2230641 rs2227869 rs2228001	Santos et al.	Oncol Rep. 2013 Nov;30(5):2458-66.	Portuguese-Caucasian	Portugal
DIRC3 IMMP2L IMMP2L RARRES1 SNAPC4/CARD9	rs6759952 rs10238549 rs7800391 rs7617304 rs10781500	Köhler et al.	J Clin Endocrinol Metab. 2013 Oct;98(10):E1674-81.	Italian	Italy
OPN	rs28357094 rs11439060 (rs11439060)	Mu et al.	Cell Physiol Biochem. 2013;32(1):171-9.	Chinese	China
ABCB1 (MDR1)	rs1045642	Ozdemir et al.	Asian Pac J Cancer Prev. 2013;14(5):3213-7.
TPO	rs2048722 rs732609	Cipollini et al.	Int J Cancer. 2013 Dec 15;133(12):2843-51.	Italian, Spanish	Italy, Spain
IL32	rs28372698	Plantinga et al.	Carcinogenesis. 2013 Jul;34(7):1529-35.
ITGB2	rs2070946	Eun et al.	Am J Surg. 2013 Jun;205(6):631-5.	Korean	Korea
MDM2 p14(ARF)	rs2279744 rs3731217	Zhang et al.	Surgery. 2013 May;153(5):711-7.	Mixed ethnic groups	USA
XRCC7	rs7830743	Rahimi et al.	Iran Biomed J. 2012;16(4):218-22.	Iranian	Iran
HRAS	rs12628	Khan et al.	Tumour Biol. 2013 Feb;34(1):521-9.	Kashmiri	Kashmir Valley
RET	rs2565206	Figlioli et al.	Mutat Res. 2013 Jan-Mar;752(1):36-44.	Meta-analysis (several ethnic groups)	Various
miR-196a2	rs11614913	Wang et al.	Mutagenesis. 2012 Nov;27(6):779-88.	Meta-analysis (several ethnic groups)	Various
MUTYH	rs3219489	Santos et al.	Oncol Rep. 2012 Nov;28(5):1859-68.	Portuguese	Portugal
12-LOX	rs1126667	Prasad and Padma	Fam Cancer. 2012 Dec;11(4):615-21.
CYP24A1	rs927650 rs2248137 rs2296241	Penna-Martinez et al.	Thyroid. 2012 Jul;22(7):709-16.	German	Germany
IL1R1 promoter	rs2192752	Park et al.	Int J Immunogenet. 2012 Dec;39(6):501-7.	Korean	Korea
IGFBP-3	rs2132571 rs2132572 rs2854744 rs13241830	Xu et al.	Mol Carcinog. 2012 Oct;51 Suppl 1:E158-67.	Caucasian Americans	Texas (USA)
BIRC5	rs9904341	Yazdani et al.	Pathol Res Pract. 2012 Feb 15;208(2):100-3.	Iranian	Iran
locus 8q24	rs4733616	Neta et al.	Laryngoscope. 2012 May;122(5):1040-2.	Several ethnic groups	USA
OSMR	rs2278329	Hong et al.	Clin Exp Otorhinolaryngol. 2011 Dec;4(4):193-8.	Korean	Korea
CDH1	rs35606263	Wang et al.	Endocrine. 2012 Jun;41(3):526-31.	Han Chinese	China
BRCA1	rs799917 rs1799950	Xu et al.	Thyroid. 2012 Jan;22(1):35-43.	Several ethnic groups	USA
CASP8 CASP9 BCL2	rs3834129 rs4645978 rs2279115	Wang et al.	Med Oncol. 2012 Dec;29(4):2445-51.	Han Chinese	China
IL11RA	rs1061758	Eun et al.	Surgery. 2012 Feb;151(2):323-9.	Korean	Korea
WWOX	rs3764340	Cancemi et al.	Int J Cancer. 2011 Dec 15;129(12):2816-24.	Italians	Italy
CDK1NB	rs2066827	Pasquali et al. Hakova et al.	Eur J Endocrinol. 2011 Mar;164(3):397-404. Cancer Biomark. 2016 Jun 7;17(1):97-106.	Italians Caucasians	Italy Russia
PTPRJ	rs4752904	Iuliano et al.	Endocr Relat Cancer. 2010 Oct 29;17(4):1001-6.	Finnish, French, Italians (Caucasians)	Europe
CYP1A1 FTO FOXE1	rs1799814 rs1121980 rs7048394	Figlioli et al.	Cancer Epidemiol Biomarkers Prev. 2016 Apr;25(4):700-13.	Meta-analysis (several ethnic groups)	Various
ESR1	rs2228480	Rebaï et al.	J Recept Signal Transduct Res. 2009;29(2):113-8.	Tunisian	Tunisia
GPX3	rs8177412 rs3828599 rs3805435	Lin et al.	Surgery. 2009 May;145(5):508-13.	Chinese	China
TGFB1	rs1800472	Sigurdson et al.	Radiat Res. 2009 Jan;171(1):77-88.	Kazakh or Russian	Kazakhstan
P2X7	rs3751143	Dardano et al.	J Clin Endocrinol Metab. 2009 Feb;94(2):695-8.	Italians	Italy
ADPRT (PARP1)	rs1136410	Chiang et al.	Clin Cancer Res. 2008 Sep 15;14(18):5919-24.	Chinese	China
CYP1A1	rs1048943	Siraj et al.	BMC Med Genet. 2008 Jul 5;9:61.	Saudi Arabian	Saudi Arabia
/ WDR3	rs2145418 rs4658973	Baida et al.	Cancer Epidemiol Biomarkers Prev. 2008 Jun;17(6):1499-504.	Spanish	Spain
BCL2 STAT1	rs1462129 rs10173099	Ruiz-Llorente et al.	Cancer Res. 2007 Oct 1;67(19):9561-7.	Spanish	Spain
HOX	rs920778	Zhu et al.	Sci Rep. 2016 Aug 23;6:31969.	Shandong, Jiangsu and Jilin Chinese	China
XRCC1	rs3213245	Halkova et al.	Cancer Biomark. 2016 Jun 7;17(1):97-106.	Caucasians	Russia
