# Supplementary material for: Genetic signature of differentiated thyroid carcinoma susceptibility: a machine learning approach
Source: Eur Thyroid J. 2022 Aug 17;11(5):e220058. doi: 10.1530/ETJ-22-0058 (PMC9513665; doi:10.1530/ETJ-22-0058)
Supplement: Supplementary table 2. List of 171 SNPs selected from literature and evaluated for their statistical association with the risk of DTC in the dataset 1. Querid SNPs g= directly genotyped; i= imputed from 1000Genomes database (www.internationalgenome.org); Best P-value (model) a=additive, when the mod [file supplementary_table_2.xlsx]

## Sheet: Foglio1
Supplementary table 2. List of 171 SNPs selected from literature and evaluated for their statistical association with the risk of DTC in the dataset 1. Querid SNPs g= directly genotyped; i= imputed from 1000Genomes database (www.internationalgenome.org); Best P-value (model) a=additive, when the model tests whether heterozygotes have intermediate risk between common and rare homozygotes; d=domina…
Gene region	Queried SNPs	A1	A2	Chr	r2	LD	Controls			Cases			Best P-value	Second stage
						block							(model)
							+/+	+/-	-/-	+/+	+/-	-/-
PTCSC2-FOXE1	rs965513g	G	A	9		1	199	185	47	191	319	139	5.05x10-10 (a)	Yes
	rs925489i	T	C	9	0.98		197	187	47	189	321	139
	rs7028661i	G	A	9	0.94		197	187	47	189	321	139
	rs3758249i	A	T	9		2	139	226	65	137	325	187	1.01x10-8 (a)	Yes
	rs12348691i	A	G	9	1		139	226	65	137	325	187
	rs1443435g	G	A	9	1		139	226	65	137	325	187
	rs3021526i	T	C	9	1		139	226	65	137	325	187
	rs1443434i	T	G	9	1		139	226	65	137	325	187
	rs907577i	A	G	9	0.99		139	226	65	137	325	187
	rs1867277i	G	A	9	0.94		139	226	65	137	325	187
	rs10119760i	C	G	9	0.83		162	215	53	168	319	162
	rs925487g	A	G	9	0.80		162	215	53	168	319	162
	rs7048394i	C	T	9		3	206	192	33	236	306	105	2.30x10-6 (a)	Yes
	rs907580i	G	A	9	0.99		206	192	33	236	306	105
	rs10759960g	A	G	9	0.99		206	192	33	236	306	105
	rs7037324i	G	A	9	0.79		158	219	54	165	320	164
IMMP2L (LOC105375451)	rs10238549g	C	T	7		1	169	207	55	335	261	53	3.16x10-5 (a)	Yes
	rs7800391g	C	T	7		2	183	201	46	220	303	126	6.22x10-5 (a)	Yes
ARSB	rs13184587g	G	A	5		1	208	183	40	386	233	30	3.36x10-5 (a)	Yes
BATF (LOC105370572)	rs10136427g	G	A	14		1	286	128	17	497	142	10	6.75x10-5 (a)	Yes
DIRC3	rs6759952g	T	C	2		1	166	202	63	196	297	156	7.61x10-5 (a)	Yes
	rs966423g	C	T	2		2	151	219	61	208	295	146	6.47x10-4 (r)	Yes
DHX35-LINC01734	rs7267944g	T	C	20		1	285	133	13	361	241	47	7.69x10-5 (a)	Yes
SPATA13	rs1220597g	A	G	13		1	160	205	66	187	304	158	1.02x10-4 (a)	Yes
FOXA2-LINC01384-LINC01747	rs1203952g	A	G	20		1	267	147	15	333	267	47	1.12x10-4 (a)	Yes
GALNT18	rs7935113g	A	G	11		1	306	110	15	386	230	31	1.43x10-4 (d)	Yes
CYP1A1	rs1799814g	C	A	15		1	389	41	1	541	101	7	8.57x10-4 (a)	Yes
	rs1048943i	T	C	15		2	394	17	0	576	21	0	0.0176 (d)	No
TLR10	rs11466653g	T	C	4		1	402	28	0	567	80	2	8.83x10-4 (a)	Yes
FTO	rs1121980g	C	T	16		1	214	182	34	320	280	47	1.15x10-3 (a)	Yes
	rs8050136g	C	A	16	0.88		130	205	96	234	313	102		Yes
RARRES1 (LOC100287290)	rs7617304g	G	A	3			241	165	24	305	284	60	1.23x10-3 (a)	Yes
NIS- SLC5A5	rs35036312i	G	A	19		1	265	150	15	351	251	47	2.63x10-3 (a)	Yes
	rs12327843g	T	C	19	0.99		265	150	15	351	251	47
	rs4808709i	A	G	19	0.92		264	149	18	348	248	53
	rs4808708g	G	A	19	0.86		264	149	18	348	248	53		Yes
CARD9-SNAPC4	rs10781500g	C	T	9		1	164	196	71	297	278	74	2.85x10-3 (a)	Yes
WDR-SPAG17	rs4658973i	T	G	1		1	116	229	86	229	294	126	3.86x10-3 (d)	Yes
	rs1321665g	A	C	1	0.87		116	227	88	229	293	127
CDKN1B	rs2066827g	A	C	12		1	216	188	27	315	242	68	9.99x10-3 (r)	Yes
MET	rs1621g	A	G	7		1	169	215	46	265	280	104	0.0133 (r)	Yes
IL10	rs1800896i	T	C	1		1	176	189	66	262	320	67	0.0145 (r)	Yes
	rs3024502g	C	T	1	0.98		176	189	66	262	320	67
AXIN2	rs11655966i	A	T	17		1	236	110	9	337	166	32	0.0163 (r)	Yes
	rs7591g	A	T	17		2	151	216	64	234	295	118	0.140 (r)
	rs3923086g	A	C	17		3	97	232	102	172	313	164	0.130 (d)
PTCSC3-LINC00609	rs944289g	G	A	14		1	142	200	89	259	280	110	0.0174 (a)	Yes
STAT1	rs10173099i	C	T	2		1	158	195	49	218	329	102	0.031 (a)	Yes
	rs2030171g	G	A	2	1		158	195	49	218	329	102
IL17RB	rs1025689i	C	G	3		1	138	209	84	247	298	104	0.0301 (a)	Yes
	rs4687751g	A	G	3	0.99		138	209	84	247	298	104
IL11RA	rs1061758g	G	A	9		1	313	108	10	436	187	26	0.0350 (a)	Yes
HABP2	rs7080536i	G	A	10		1	405	22	0	626	18	0	0.0460 (d)	Yes
ESR1	rs2228480g	G	A	6		1	308	112	11	495	145	9	0.0480 (a)	Yes
ALOX12	rs1126667g	G	A	17		1	164	188	79	220	338	90	0.0493 (r)	Yes
LINC01465	rs10877887i	T	C	12		1	167	207	55	222	309	112	0.0363 (a)	Yes
	rs11174538g	A	C	12	0.94		167	207	55	222	309	112
	rs12357g	G	A	12		2	202	185	44	278	289	82	0.123 (a)
ABCB1	rs1045642g	G	A	7		1	105	207	119	187	302	160	0.100 (a)
CASC11 (AC104370)	rs4733616g	C	T	8		1	286	130	15	434	191	24	0.850 (a)
ATF2	rs79402775i	G	A	2		1	406	19	0	606	32	1	0.600 (d)
ATM	rs1800054i	C	G	11		1	414	2	0	629	3	0	0.988 (d)
	rs1800057i	C	G	11		2	400	12	0	595	19	0	0.867 (d)
	rs1801516i	G	A	11		3	307	112	7	484	140	14	0.165 (d)
	rs189037i	G	A	11		4	217	180	34	309	279	61	0.289 (a)
	rs228589i	T	A	11	0.99		223	177	31	318	271	60	0.234 (r)
	rs664677i	T	C	11	0.89		223	177	31	318	271	60	0.229 (a)
	rs609429i	G	C	11	0.80		216	179	34	309	278	60	0.326 (a)
	rs609429i	G	C	11		5	216	179	34	309	278	60	0.326 (a)
	rs664143g	G	A	11	0.95		225	175	31	319	272	58	0.227 (a)
	rs4585g	C	A	11	0.93		216	179	35	308	271	58	0.479 (a)
	rs373759i	C	T	11		6	136	207	88	212	316	121	0.470 (r)
	rs4986761i	T	C	11		7	414	6	0	623	10	0	0.844 (d)
BCL2	rs1462129i	T	C	18		1	133	210	88	202	321	126	0.685 (r)
	rs2279115i	A	C	18	0.98		133	210	88	202	321	126	0.685 (r)
BIRC5	rs2071214i	A	G	17		1	391	33	1	603	36	1	0.158 (a)
	rs9904341i	G	C	17		2	189	186	56	301	287	61	0.063 (r)
BRAF	rs17161747i	G	C	7		1	382	21	1	569	32	1	0.776 (r)
BRCA1	rs16941i	T	C	17		1	206	181	43	306	275	64	0.881 (d)
	rs799917g	G	A	17	0.90		198	185	48	291	282	76	0.689 (a)
	rs1799950g	A	G	17		2	344	81	6	541	104	3	0.720 (a)
BTG4	rs4938723i	T	C	11		1	157	198	76	254	299	94	0.171 (r)
CAPZB	rs12045440i	T	G	1		1	178	199	54	305	278	66	0.052 (a)
CASC8	rs6983267g	C	A	8		1	117	212	102	163	339	147	0.456 (d)
	rs3834129i		delAGTAAG	2		2	129	225	77	211	294	144	0.085 (r)
CASP9	rs4645978i	G	A	1		1	134	196	101	172	325	152	0.101 (d)
CCL5	rs2107538i	C	T	1		1	294	128	8	443	182	24	0.082 (r)
CCND1	rs603965g	G	A	11		1	109	208	114	162	331	156	0.370 (r)
CCNH	rs2230641i	T	C	5		1	234	176	21	374	237	38	0.279 (d)
CDC20B	rs10061133i	A	G	5		1	331	94	5	490	150	9	0.555 (a)
CDKN2A	rs3731217g	A	C	9		1	318	104	9	484	151	14	0.770 (d)
CYP24A1	rs2248137i	G	C	20		1	141	201	89	177	317	155	0.052 (a)
	rs2296241g	G	A	20		2	125	203	103	197	305	147	0.560 (a)
	rs927650g	G	A	20		3	112	223	96	185	310	154	0.360 (d)
ERCC5	rs2227869i	G	C	13		1	377	51	1	586	61	1	0.182 (a)
FADD	rs10898853i	T	C	11		1	202	186	43	289	281	79	0.264 (r)
FAS	rs1468063g	A	G	10		1	356	69	6	508	133	7	0.090 (d)
	rs1800682g	G	A	10		2	128	216	87	181	339	129	0.510 (d)
	rs1571013i	A	G	10		3	149	206	76	219	319	111	0.778 (d)
FOSL2	rs925255g	A	G	2		1	175	200	56	254	318	77	0.580 (r)
GNB3	rs5443g	A	G	12		1	190	191	50	273	301	75	0.512 (d)
GPC1	rs2292832g	A	G	2		1	218	177	36	325	279	45	0.386 (r)
GPX3	rs3805435g	G	A	5		1	344	84	3	497	138	13	0.120 (r)
	rs3828599g	A	G	5		2	228	171	32	315	279	55	0.160 (r)
	rs8177412g	G	A	5		3	319	101	11	479	156	14	0.673 (r)
HOTAIR	rs920778i	G	A	12		1	149	213	69	250	311	88	0.131 (a)
HOXC5	rs11614913g	A	G	12		1	176	210	45	292	267	71	0.076 (d)
IGFBP3	rs13241830i	G	A	7		1	207	190	34	307	272	70	0.114 (r)
	rs2132571i	T	C	7	0.97		207	190	34	307	272	70	0.114 (r)
	rs2132572i	C	T	7		2	305	118	8	478	155	15	0.279 (d)
	rs2854744i	G	T	7		3	124	227	80	192	331	126	0.727 (r)
IL17A	rs2275913i	G	A	6		1	187	161	43	273	258	51	0.247 (r)
IL17RA	rs4819554g	G	A	22		1	281	137	13	434	194	21	0.569 (d)
IL18	rs187238i	C	G	11		1	235	171	25	382	232	34	0.150 (d)
	rs360717g	A	G	11	1		235	171	25	382	232	34	0.150 (d)
	rs549908g	C	A	11	0.84		221	174	35	354	256	39	0.172 (a)
IL18RAP	rs1420106g	A	G	2		1	265	149	17	398	222	27	0.853 (r)
IL1A	rs3783553i		dupTGAA	2		1	213	183	30	330	364	49	0.065 (d)
IL1B	rs1143633g	A	G	2		1	188	186	57	272	296	79	0.608 (d)
	rs1143643i	C	T	2	0.99		188	186	57	272	296	79	0.608 (d)
	rs3136558g	G	A	2		2	270	148	13	414	202	33	0.099 (r)
	rs1143627g	G	A	2		3	173	209	49	261	299	88	0.285 (r)
IL1R1	rs2192752i	G	T	2		1	201	180	50	310	274	65	0.408 (r)
IL21	rs12508721i	C	T	4		1	178	199	54	296	289	64	0.091 (a)
IL22	rs2227485g	A	G	12		1	114	223	94	185	337	127	0.316 (a)
IL27	rs153109g	G	A	16		1	175	205	50	271	304	74	0.730 (d)
IL32	rs28372698i	T	A	16		1	68	78	22	94	110	26	0.588 (r)
ITGB2	rs2070946g	G	A	21		1	242	155	33	366	237	41	0.407 (r)
KLC1	rs861539g	A	G	14		1	146	208	77	199	328	122	0.268 (d)
KRAS	rs712i	A	C	12		1	136	220	75	187	326	136	0.145 (a)
LOC101928570	rs4075570i	A	G	6		1	187	183	61	277	294	78	0.305 (r)
LRRC56	rs12628i	A	G	11		1	272	140	19	420	204	22	0.399 (r)
MBIP	rs116909374i	C	7	14		1	388	15	1	553	29	1	0.385 (d)
MDM2	rs2279744i	T	G	12		1	173	196	62	254	273	108	0.251 (r)
MIR3144	rs67106263i	G	A	6		1	266	148	17	418	210	21	0.327 (a)
MIRLET7A1	rs13293512i	G	A	6		1	216	187	28	350	253	45	0.209 (d)
MSH3	rs26279g	A	G	5		1	179	205	47	288	288	73	0.355 (d)
MTHFR	rs1801133g	G	A	1		1	131	203	96	173	321	154	0.178 (d)
MUTYH	rs3219489i	C	G	1		1	263	146	22	398	216	35	0.835 (r)
NFKB1	rs28362491i		delATTG	4		1	190	200	36	300	279	67	0.296 (r)
NRG1	rs2439302i	C	G	8		1	135	219	77	185	329	135	0.183 (a)
OSMR	rs2278329i	G	A	5		1	429	2	0	647	2	0	0.700 (a)
P2RX7	rs3751143g	A	C	12		1	256	157	18	370	241	38	0.223 (r)
PARP1	rs1136410g	A	G	1		1	314	108	9	480	158	10	0.505 (r)
PAX8	rs4848323g	G	A	2		1	151	209	71	256	294	99	0.143 (d)
PRKDC	rs7830743g	A	G	8		1	361	67	3	537	107	5	0.660 (a)
PTPRJ	rs4752904g	C	G	11		1	121	233	77	180	333	136	0.211 (r)
RET	rs1799939g	G	A	10		1	277	133	21	384	237	27	0.098 (d)
	rs1800863i	C	G	10	0.97		277	133	21	384	237	27	0.098 (d)
	rs3026782i	G	A	10	0.96		277	133	21	384	237	27	0.098 (d)
	rs1800858i	G	A	10		2	238	162	31	385	229	35	0.119 (a)
	rs1800861i	A	C	10		3	248	158	25	381	231	37	0.704 (d)
	rs1800862i	C	T	10		4	379	49	2	573	67	6	0.385 (r)
	rs2565206i	C	A	10		5	199	193	39	302	277	69	0.391 (r)
	rs77724903i	A	T	10		6	435	0	0	645	0	0	-
RP11-323P17.1	rs10788123g	G	A	10		1	230	168	33	329	273	47	0.390 (d)
RP11-382A18.1	rs10808556g	A	G	8		2	178	186	67	236	332	80	0.106 (d)
	rs1447295g	C	A	8		3	376	51	4	560	89	0	0.991 (a)
SEMA4G	rs4919510g	C	G	10		1	280	136	15	425	202	22	0.859 (a)
SERPINA5	rs6112g	G	A	14		1	210	174	46	307	276	66	0.622 (d)
	rs6115i	A	G	14	0.94		210	174	46	307	276	66	0.622 (d)
SPP1	rs11439060i		dupG	4		1	184	200	42	306	270	67	0.158 (d)
	rs11730582g	A	G	4		2	104	232	95	172	307	170	0.120 (r)
	rs28357094i	T	G	4		3	249	160	17	402	217	26	0.204 (d)
STK17B	rs1378624i	G	A	4		1	211	168	36	326	239	53	0.407 (r)
TERT	rs2736100g	A	C	5		1	131	215	85	213	327	109	0.213 (a)
TGFB1	rs1800472g	G	A	19		1	377	54	0	560	84	5	0.378 (a)
TLR2	rs3804099g	A	G	4		1	140	205	86	202	320	127	0.639 (d)
	rs3804100g	A	G	4		2	379	51	1	555	94	0	0.309 (a)
TP53	rs1042522g	G	C	17		1	239	157	34	366	243	40	0.267 (r)
TPO	rs2048722g	G	A	2		1	136	214	79	206	329	114	0.722 (r)
	rs732609g	A	C	2	0.80		141	219	71	226	325	97	0.586 (d)
WDR11-AS1	rs1254167i	C	G	10		1	296	130	5	465	172	10	0.260 (d)
	rs2997312g	G	A	10		1	296	130	5	465	172	10	0.260 (d)
WDR3-TBX15	rs2145418i	G	A	10		1	271	146	14	419	205	25	0.573 (d)
WWOX	rs3764340i	C	G	16		1	387	41	3	567	79	2	0.249 (d)
XKR4	rs2622590i	G	A	8		1	348	74	9	496	148	5	0.061 (r)
XPC	rs2228001g	A	C	3		1	123	217	91	176	309	150	0.337 (r)
XRCC1	rs1799782g	G	A	19		1	364	64	2	545	98	6	0.640 (a)
	rs25487i	C	T	19		2	186	200	45	317	262	70	0.066 (d)
	rs25489g	G	A	19		3	359	69	3	556	91	2	0.238 (a)
	rs3213245i	A	G	19		4	160	206	64	233	300	116	0.197 (r)
