# Supplementary material for: Genetic signature of differentiated thyroid carcinoma susceptibility: a machine learning approach
Source: Eur Thyroid J. 2022 Aug 17;11(5):e220058. doi: 10.1530/ETJ-22-0058 (PMC9513665; doi:10.1530/ETJ-22-0058)
Supplement: Supplementary Table 3. Association analyses for 34 SNPs genotyped in the dataset 2 set alone (r) and combined (c) with the dataset 1. SNPs are listed as reported in table 1. Odd Ratios (adjusted for sex, age, smoking habit, body mass index) are provided with their 95% confidence intervals (ORadj; 95 [file supplementary_table_3.xlsx]

## Sheet: Foglio1
Table 2. Association analyses for 34 SNPs genotyped in the dataset 2 set alone (r) and combined (c) with the dataset 1.
SNPs are listed as reported in table 1. Odd Ratios (adjusted for sex, age, smoking habit, body mass index) are provided with their 95% confidence intervals (ORadj; 95% CI). Associations are underlined when statistically significant at nominal level of 0.05 and evaluated for the Bonferroni’s correction (p-threshold=1.47x10exp-3).
			Heterozygote			Homozygote			Dominant	Pass		Recessive
PTCSC2-FOXE1			ORadj (95% CI)	Pass		ORadj (95% CI)	Pass		ORadj (95% CI)			ORadj (95% CI)	Pass		Chi-sq	P-trend
rs965513		r	1.27 (0.84-1.91)	0.25		2.57 (1.48-4.47)	7.76x10-4		1.53 (1.05-2.22)	0.027		2.30 (1.37-3.84)	1.51x10-3		28.0	1.20x10-7
		c	1.76 (1.41-2.20)	8.35x10-7		3.23 (2.35-4.43)	4.45x10-13		2.05 (1.66-2.53)	3.02x10-11		2.39 (1.78-3.20)	5.37x10-9		68.4	<10-15
rs3758249		r	1.51 (0.99-2.29)	0.056		2.05 (1.27-3.31)	3.29x10-3		1.69 (1.15-2.47)	7.25x10-3		1.65 (1.08-2.51)	0.019		15.2	9.71x10-5
		c	1.62 (1.27-2.06)	8.80x10-5		2.62 (1.95-3.50)	9.98x10-11		1.89 (1.50-2.37)	3.72x10-8		1.94 (1.51-2.49)	1.79x10-7		18.1	2.07x10-5
rs7048394		r	1.31 (0.90-1.91)	0.15		1.81 (0.96-3.41)	0.067		1.40 (0.99-1.99)	0.060		1.63 (0.88-3.03)	0.12		12.05	5.19x10-4
		c	1.45 (1.17-1.79)	7.06x10-4		2.92 (1.99-4.29)	4.52x10-8		1.64 (1.34-2.01)	1.72x10-6		2.48 (1.71-3.60)	1.71x10-6		38.5	5.37x10-10
IMMP2L
rs10238549		r	1.07 (0.74-1.55)	0.73		0.78 (0.41-1.46)	0.43		1.01 (0.71-1.43)	0.97		0.75 (0.41-1.38)	0.36		2.17	0.14
		c	0.80 (0.65-0.99)	0.044		0.53 (0.37-0.76)	5.87.0x10-4		0.75 (0.61-0.91)	4.33x10-3		0.59 (0.42-0.84)	2.83x10-3		15.7	7.35x10-5
rs7800391		r	1.06 (0.73-1.55)	0.76		1.13 (0.67-1.91)	0.64		1.08 (0.75-1.54)	0.68		1.09 (0.68-1.76)	0.71		0.69	0.41
		c	1.23 (0.99-1.53)	0.064		1.72 (1.27-2.33)	4.93x10-4		1.34 (1.09-1.64)	6.27x10-3		1.53 (1.16-2.02)	2.76x10-3		11.8	5.88x10-4
ARSB
rs13184587		r	0.86 (0.58-1.27)	0.45		1.75 (0.89-3.47)	0.11		0.98 (0.68-1.41)	0.90		1.86 (0.96-3.62)	0.066		0.29	0.59
		c	0.76 (0.61-0.94)	0.013		0.69 (0.46-1.05)	0.087		0.75 (0.61-0.92)	6.16x10-3		0.77 (0.51-1.17)	0.22		6.77	9.27x10-3
BATF
rs10136427		r	0.71 (0.47-1.06)	0.092		1.5 (0.34-6.61)	0.59		0.73 (0.49-1.09)	0.12		1.62 (0.37-7.14)	0.52		0.076	0.78
		c	0.70 (0.56-0.88)	2.63x10-3		0.71 (0.35-1.47)	0.36		0.70 (0.56-0.88)	2.06x10-3		0.78 (0.38-1.61)	0.51		9.15	2.49x10-3
DIRC3
rs6759952		r	0.97 (0.65-1.45)	0.88		1.77 (1.09-2.86)	0.020		1.18 (0.81-1.70)	0.39		1.8 (1.18-2.75)	6.6x10-3		4.09	0.043
		c	1.09 (0.87-1.37)	0.47		1.69 (1.27-2.25)	2.83x10-4		1.24 (1.01-1.54)	0.044		1.61 (1.25-2.08)	2.01x10-4		17.7	2.62x10-5
rs966423		r	1.04 (0.69-1.56)	0.85		1.76 (1.05-2.95)	0.033		1.19 (0.81-1.74)	0.37		1.72 (1.09-2.69)	0.019		3.98	0.046
		c	0.91 (0.73-1.14)	0.42		1.50 (1.12-2.02)	6.55x10-3		1.04 (0.84-1.29)	0.70		1.59 (1.23-2.06)	4.70x10-4		10.1	1.48x10-3
DHX35-LINC01734
rs7267944		r	0.91 (0.63-1.32)	0.61		1.17 (0.51-2.68)	0.71		0.94 (0.66-1.34)	0.72		1.21 (0.54-2.74)	0.65		0.27	0.60
		c	1.21 (0.97-1.49)	0.087		2.31 (1.45-3.70)	4.64x10-4		1.31 (1.07-1.61)	8.65x10-3		2.16 (1.36-3.44)	1.09x10-3		10.7	1.09x10-3
SPATA13
rs1220597		r	1.23 (0.82-1.83)	0.32		1.02 (0.63-1.66)	0.93		1.16 (0.79-1.69)	0.45		0.9 (0.6-1.37)	0.63		0.003	0.95
		c	1.19 (0.95-1.50)	0.14		1.38 (1.04-1.83)	0.025		1.25 (1.00-1.54)	0.046		1.24 (0.97-1.59)	0.081		7.00	8.14x10-3
FOXA2
rs1203952		r	1.14 (0.79-1.65)	0.49		1.88 (0.99-3.55)	0.052		1.25 (0.89-1.77)	0.20		1.79 (0.96-3.34)	0.066		6.42	0.011
		c	1.37 (1.11-1.69)	3.35x10-3		1.90 (1.24-2.90)	3.12x10-3		1.44 (1.17-1.76)	4.16x10-4		1.68 (1.11-2.54)	0.015		20.3	6.49x10-6
GALNT18
rs7935113		r	0.48 (0.26-0.87)	0.016		0.53 (0.10-2.75)	0.45		0.48 (0.27-0.86)	0.014		0.64 (0.13-3.27)	0.59		4.12	0.042
		c	1.27 (0.98-1.64)	0.067		1.27 (0.68-2.38)	0.45		1.27 (0.99-1.62)	0.056		1.18 (0.64-2.20)	0.59		4.95	0.0261
CYP1A1
rs1799814		r	1.07 (0.6-1.93)	0.81		2.17 (0.34-13.7)	0.41		1.14 (0.65-2.00)	0.64		2.16 (0.34-13.62)	0.41		1.00	0.32
		c	1.38 (1.01-1.89)	0.046		2.53 (0.64-10.1)	0.19		1.42 (1.04-1.93)	0.026		2.44 (0.61-9.69)	0.21		10.3	1.36x10-3
TLR10
rs11466653		r	0.78 (0.32-1.93)	0.60		-	-		0.68 (0.28-1.62)	0.38		-	-		0.60	0.44
		c	1.53 (1.01-2.31)	0.043		1.23 (0.08-19.0)	0.88		1.52 (1.01-2.29)	0.043		1.18 (0.08-inf)	0.91		6.51	0.0107
FTO
rs1121980		r	1.15 (0.76-1.73)	0.52		1.31 (0.81-2.10)	0.27		1.20 (0.82-1.75)	0.35		1.20 (0.80-1.80)	0.37		1.67	0.20
		c	0.98 (0.78-1.23)	0.86		0.73 (0.55-0.96)	0.027		0.89 (0.72-1.11)	0.30		0.74 (0.58-0.94)	0.014		1.95	0.162
rs8050136		r	1.36 (0.74-2.49)	0.32		1.12 (0.53-2.39)	0.76		1.28 (0.73-2.24)	0.38		0.96 (0.48-1.91)	0.90		0.72	0.40
		c	0.97 (0.74-1.26)	0.80		0.70 (0.50-0.97)	0.034		0.88 (0.69-1.13)	0.31		0.71 (0.53-0.96)	0.024		4.52	0.0336
RARRES1
rs7617304		r	0.78 (0.54-1.12)	0.17		1.12 (0.56-2.24)	0.75		0.82 (0.58-1.16)	0.26		1.23 (0.62-2.44)	0.55		1.75	0.19
		c	1.24 (1.00-1.52)	0.045		1.67 (1.13-2.48)	0.011		1.30 (1.06-1.58)	0.011		1.53 (1.04-2.24)	0.032		10.6	1.14x10-3
NIS- SLC5A5
rs35036312		r	0.77 (0.38-1.54)	0.45		1.20 (0.36-4.03)	0.76		0.83 (0.43-1.59)	0.57		1.33 (0.41-4.33)	0.64		0.62	0.43
		c	1.18 (0.93-1.50)	0.18		1.62 (0.99-2.67)	0.056		1.23 (0.98-1.55)	0.077		1.52 (0.94-2.48)	0.091		3.17	0.0749
rs4808708		r	1.31 (0.86-1.99)	0.21		1.95 (0.76-5.05)	0.17		1.37 (0.92-2.06)	0.12		1.78 (0.70-4.56)	0.23		1.82	0.18
		c	1.39 (1.10-1.76)	6.45x10-3		1.93 (1.14-3.27)	0.015		1.45 (1.15-1.82)	1.36x10-3		1.72 (1.02-2.89)	0.042		7.33	6.78x10-3
CARD9-SNAPC4
rs10781500		r	0.97 (0.67-1.40)	0.88		0.90 (0.52-1.56)	0.71		0.95 (0.68-1.35)	0.79		0.91 (0.54-1.54)	0.73		0.15	0.70
		c	0.97 (0.79-1.21)	0.80		0.71 (0.52-0.97)	0.029		0.90 (0.74-1.10)	0.32		0.72 (0.53-0.96)	0.026		3.16	0.0757
WDR-SPAG17
rs4658973		r	1.8 (0.98-3.29)	0.056		1.16 (0.54-2.50)	0.71		1.59 (0.91-2.78)	0.10		0.83 (0.41-1.67)	0.61		0.30	0.58
		c	0.84 (0.65-1.08)	0.18		0.93 (0.66-1.31)	0.66		0.86 (0.67-1.10)	0.22		1.03 (0.76-1.40)	0.86		2.08	0.150
CDKN1B
rs2066827		r	1.04 (0.59-1.84)	0.88		1.33 (0.47-3.75)	0.59		1.09 (0.63-1.86)	0.76		1.31 (0.48-3.56)	0.60		0.63	0.42
		c	0.96 (0.76-1.23)	0.77		1.78 (0.96-2.96)	0.054		1.07 (0.85-1.35)	0.56		1.75 (0.98-2.98)	0.051		1.78	0.182
MET
rs1621		r	0.89 (0.49-1.63)	0.72		1.09 (0.46-2.61)	0.83		0.94 (0.53-1.65)	0.83		1.16 (0.51-2.61)	0.72		0.014	0.91
		c	0.84 (0.66-1.08)	0.19		1.43 (0.98-2.09)	0.061		0.95 (0.75-1.21)	0.68		1.53 (0.91-2.23)	0.054		0.446	0.504
IL10
rs1800896		r	1.16 (0.62-2.17)	0.64		0.75 (0.3-1.86)	0.54		1.06 (0.59-1.91)	0.85		0.69 (0.30-1.59)	0.39		0.22	0.64
		c	1.12 (0.87-1.45)	0.39		0.72 (0.49-1.05)	0.089		1.02 (0.80-1.30)	0.88		0.68 (0.47-1.01)	0.051		0.816	0.366
AXIN2
rs11655966		r	0.81 (0.44-1.49)	0.50		1.06 (0.33-3.45)	0.92		0.85 (0.48-1.5)	0.58		1.13 (0.35-3.62)	0.84		0.57	0.45
		c	0.97 (0.74-1.27)	0.81		1.76 (0.91-3.39)	0.091		1.04 (0.80-1.35)	0.76		1.78 (0.93-3.40)	0.082		1.30	0.254
PTCSC3-LINC00609
rs944289		r	0.63 (0.43-0.93)	0.019		0.41 (0.24-0.69)	8.00x10-4		0.56 (0.39-0.80)	1.7x10-3		0.53 (0.33-0.85)	9.00x10-3		18.06	2.14x10-5
		c	0.75 (0.60-0.94)	0.014		0.60 (0.45-0.80)	5.33x10-4		0.71 (0.57-0.87)	1.11x10-3		0.71 (0.55-0.91)	8.04x10-3		21.9	2.81x10-6
STAT1
rs10173099		r	1.05 (0.55-1.98)	0.89		1.24 (0.59-2.61)	0.58		1.11 (0.62-1.99)	0.72		1.21 (0.62-2.33)	0.58		1.03	0.31
		c	1.13 (0.87-1.46)	0.37		1.45 (1.02-2.07)	0.041		1.20 (0.94-1.53)	0.14		1.36 (0.98-1.88)	0.066		3.73	0.066
IL17RB
rs1025689		r	0.85 (0.58-1.23)	0.38		1.2 (0.72-2.02)	0.49		0.92 (0.64-1.31)	0.64		1.32 (0.82-2.12)	0.25		0.10	0.75
		c	0.86 (0.69-1.08)	0.20		0.84 (0.62-1.13)	0.24		0.86 (0.70-1.06)	0.15		0.91 (0.69-1.19)	0.49		3.94	0.0473
IL11RA
rs1061758		r	1.21 (0.82-1.79)	0.34		2.93 (1.00-8.54)	0.049		1.31 (0.90-1.90)	0.16		2.77 (0.96-8.03)	0.060		2.32	0.13
		c	1.21 (0.97-1.51)	0.095		2.18 (1.17-4.07)	0.015		1.28 (1.03-1.59)	0.027		2.06 (1.11-3.84)	0.022		6.82	9.02x10-3
HABP2
rs7080536		r	1.21 (0.36-4.04)	0.76		-	-		1.21 (0.36-4.04)	0.76		-	-		-	-
		c	0.80 (0.45-1.41)	0.43		-	-		0.80 (0.45-1.41)	0.43		-	-		-	-
ESR1
rs2228480		r	0.84 (0.55-1.28)	0.41		0.51 (0.18-1.50)	0.22		0.79 (0.53-1.18)	0.25		0.53 (0.18-1.55)	0.25		0.063	0.80
		c	0.87 (0.68-1.10)	0.24		0.52 (0.25-1.07)	0.076		0.83 (0.66-1.04)	0.11		0.54 (0.26-1.11)	0.091		1.36	0.243
ALOX12
rs1126667		r	0.89 (0.48-1.63)	0.70		0.65 (0.29-1.49)	0.31		0.82 (0.46-1.46)	0.51		0.70 (0.34-1.47)	0.35		0.36	0.24
		c	1.14 (0.88-1.47)	0.31		0.69 (0.46-1.01)	0.051		1.01 (0.79-1.28)	0.96		0.67 (0.42-1.02)	0.052		0.367	0.544
LINC01465
rs10877887		r	1.18 (0.80-1.76)	0.40		1.25 (0.75-2.09)	0.39		1.20 (0.83-1.74)	0.33		1.14 (0.72-1.81)	0.58		1.42	0.23
		c	1.25 (1.00-1.56)	0.046		1.34 (1.00-1.81)	0.052		1.28 (1.04-1.57)	0.022		1.19 (0.90-1.56)	0.22		5.31	0.0212
