# Supplementary material for: Genetic signature of differentiated thyroid carcinoma susceptibility: a machine learning approach
Source: Eur Thyroid J. 2022 Aug 17;11(5):e220058. doi: 10.1530/ETJ-22-0058 (PMC9513665; doi:10.1530/ETJ-22-0058)
Supplement: Supplementary table S4. Classification metrics of Gaussian Naïve Bayes classifier on all datasets. [file supplementary_table_4.xlsx]

## Sheet: Foglio1
Supplementary table S4. Classification metrics of Gaussian Naïve Bayes classifier on all datasets.
Metric	Training Set	Test Set	Validation Set
NPV	0.51	0.46	0.43
PPV	0.74	0.76	0.81
Sensitivity	0.46	0.46	0.43
Specificity	0.77	0.76	0.81
Accuracy	0.59	0.57	0.56
F1-score	0.57	0.57	0.56
F0.5-score	0.66	0.67	0.69
F2-score	0.50	0.50	0.48
